# Supplementary material for: A Whole-Genome Sequencing-Based Approach for the Characterization of Klebsiella pneumoniae Co-Producing KPC and OXA-48-like Carbapenemases Circulating in Sardinia, Italy
Source: Microorganisms. 2023 Sep 20;11(9):2354. doi: 10.3390/microorganisms11092354 (PMC10535212; doi:10.3390/microorganisms11092354)
Supplement: Supplementary file 1 [file microorganisms-11-02354-s001.zip]

Archive with 4 entries (4 files):
- supplementary Table_S1.pdf
- Supplementary_figure_S1.tif
- Supplementary_file_S1.xlsx
- Supplementary_file_S2.xlsx
