# Supplementary material for: A Whole-Genome Sequencing-Based Approach for the Characterization of Klebsiella pneumoniae Co-Producing KPC and OXA-48-like Carbapenemases Circulating in Sardinia, Italy
Source: Microorganisms. 2023 Sep 20;11(9):2354. doi: 10.3390/microorganisms11092354 (PMC10535212; doi:10.3390/microorganisms11092354)
Supplement: Supplementary file 1 [file microorganisms-11-02354-s001.zip › Supplementary_file_S1.xlsx]

## Sheet: summary
	clinical characteristics					WGS results													Antimicrobila resistance genes + porin genes																														virulence genes
strain	species	isolation date	ward	isolation site	COVID-19	Total reads before filtering (M)	Total reads after filtering (M)	Total length	n° of contigs	N50	largest_contig	GC(%)	CDS predicted	genes predicted	ST	wzi	K_locus	O_locus	aac(6')-Ib9	aadA2	ANT(3’’)-IIa	APH(3')-Ia	APH(3'')-Ib	APH(3')-VI	APH(6)-Id	strA	strB	qnrS1	mphA	catA1	cmlA5	floR	arr-2	sul1	sul2	tet(A)	dfrA12	dfrA14	blaCMY-59	blaKPC-3	blaKPC-31	blaOXA-9	blaOXA-10	blaOXA-181	blaSHV-11	blaTEM-122	ompK35	ompK36	acrA
A1_contigs	Klebsiella pneumoniae	2020-12-17	ICU	bronchoaspirate	1	11.96	10.16	5750346	225	129413	328932	57.02	5478	5567	ST512	wzi154	KL107	O2afg	1	1	1	0	1	1	1	1	1	1	1	1	1	1	1	1	1	1	1	1	1	0	1	1	1	1	1	1	truncation aa 89	OmpK36GD	1
A2_contigs	Klebsiella pneumoniae	2021-04-27	Long term care	rectal swab	0	13.04	11.14	5747718	209	157591	328932	57.02	5476	5564	ST512	wzi154	KL107	O2afg	1	1	1	1	1	1	1	1	1	1	1	1	1	1	1	1	1	1	1	1	1	0	1	1	1	1	1	1	truncation aa 89	OmpK36GD	1
A3_contigs	Klebsiella pneumoniae	2021-06-12	ICU	blood	0	13.51	11.4	5747793	213	157591	328932	57.02	5474	5560	ST512	wzi154	KL107	O2afg	1	1	1	1	1	1	1	1	1	1	1	1	1	1	1	1	1	1	1	1	1	0	1	1	1	1	1	1	truncation aa 89	OmpK36GD	1
A4_contigs	Klebsiella pneumoniae	2020-12-17	ICU	bronchoaspirate	1	11.12	9.48	5751921	259	152428	328932	57.03	5487	5571	ST512	wzi154	KL107	O2afg	1	1	1	1	1	1	1	1	1	1	1	1	1	1	1	1	1	1	1	1	1	0	1	1	1	1	1	0	truncation aa 89	OmpK36GD	1
A5_contigs	Klebsiella pneumoniae	2021-01-15	ICU	blood	1	12.62	11.07	5752539	264	165550	328932	57.04	5486	5571	ST512	wzi154	KL107	O2afg	1	1	1	1	1	1	1	1	1	1	1	1	1	1	1	1	1	1	1	1	1	0	1	1	1	1	1	0	truncation aa 89	OmpK36GD	1
A6_contigs	Klebsiella pneumoniae	2021-09-06	Pneumology	blood	0	12.45	10.62	5740548	240	157591	328932	57.04	5463	5549	ST512	wzi154	KL107	O2afg	1	1	1	0	1	1	1	1	1	1	1	1	1	1	1	1	1	1	1	1	1	1	0	1	1	1	1	1	truncation aa 89	OmpK36GD	1
A7_contigs	Klebsiella pneumoniae	2021-05-14	ICU	blood	0	11.17	9.63	5754615	266	157591	328931	57.03	5483	5569	ST512	wzi154	KL107	O2afg	1	1	1	1	1	1	1	1	1	1	1	1	1	1	1	1	1	1	1	1	1	0	1	1	1	1	1	1	truncation aa 89	OmpK36GD	1
A8_contigs	Klebsiella pneumoniae	2021-12-23	ICU	blood	1	14.12	12	5751220	208	137352	328932	57.03	5477	5563	ST512	wzi154	KL107	O2afg	1	1	1	1	1	1	1	1	1	1	1	1	1	1	1	1	1	1	1	1	1	1	0	1	1	1	1	1	truncation aa 89	OmpK36GD	1
A9_contigs	Klebsiella pneumoniae	2021-05-10	ICU	blood	1	13.39	11.36	5759023	259	157591	328932	57.04	5483	5567	ST512	wzi154	KL107	O2afg	1	1	0	1	1	1	1	1	1	1	1	1	1	1	1	1	1	1	1	1	1	0	1	1	1	1	1	1	truncation aa 89	OmpK36GD	1
A10_contigs	Klebsiella pneumoniae	2021-10-08	Emergency	blood	0	13.86	12.26	5868624	237	176776	328932	56.89	5602	5691	ST512	wzi154	KL107	O2afg	1	1	1	1	1	1	1	1	1	1	1	1	1	1	1	1	1	1	1	1	1	0	1	1	1	1	1	1	truncation aa 89	OmpK36GD	1
A11_contigs	Klebsiella pneumoniae	2020-12-29	ICU	bronchoaspirate	0	11.17	9.89	5760360	265	165550	328932	57.03	5496	5582	ST512	wzi154	KL107	O2afg	1	1	1	1	1	1	1	1	1	1	1	1	1	1	1	1	1	1	1	1	1	0	1	1	1	1	1	1	truncation aa 89	OmpK36GD	1
A12_contigs	Klebsiella pneumoniae	2021-02-11	ICU	blood	0	11.51	10.2	5861802	276	176776	328932	56.88	5605	5691	ST512	wzi154	KL107	O2afg	1	1	0	0	1	1	1	1	1	1	1	1	1	1	1	1	1	1	1	1	1	0	1	1	1	1	1	1	truncation aa 89	OmpK36GD	1
A13_contigs	Klebsiella pneumoniae	2021-03-06	Pneumology	bronchoaspirate	1	11.88	10.34	5765631	246	165248	328932	57.02	5492	5577	ST512	wzi154	KL107	O2afg	1	1	1	1	1	1	1	1	1	1	1	1	1	1	1	1	1	1	1	1	1	0	1	1	1	1	1	1	truncation aa 89	OmpK36GD	1
A14_contigs	Klebsiella pneumoniae	2021-02-19	ICU	bronchoaspirate	1	14.86	12.81	5765663	239	165249	327686	57.02	5492	5573	ST512	wzi154	KL107	O2afg	1	1	1	1	1	1	1	1	1	1	1	1	1	1	1	1	1	1	1	1	1	0	1	1	1	1	1	1	truncation aa 89	OmpK36GD	1
A15_contigs	Klebsiella pneumoniae	2021-02-10	ICU	bronchoaspirate	1	11.7	9.94	5763472	252	157591	328932	57.03	5487	5572	ST512	wzi154	KL107	O2afg	1	1	1	1	1	1	1	1	1	1	1	1	1	1	1	1	1	1	1	1	1	0	1	1	1	1	1	1	truncation aa 89	OmpK36GD	1
A16_contigs	Klebsiella pneumoniae	2021-03-25	ICU	blood	1	14.74	12.36	5765814	250	137352	328932	57.03	5495	5580	ST512	wzi154	KL107	O2afg	1	1	1	1	1	1	1	1	1	1	1	1	1	1	1	1	1	1	1	1	1	0	1	1	1	1	1	1	truncation aa 89	OmpK36GD	1
A17_contigs	Klebsiella pneumoniae	2021-03-25	ICU	blood	1	14.4	12.38	5757185	259	154488	328932	57.03	5486	5572	ST512	wzi154	KL107	O2afg	1	1	1	0	1	1	1	1	1	1	1	1	1	1	1	1	1	1	1	1	1	0	1	1	1	1	1	1	truncation aa 89	OmpK36GD	1
[truncated: 92 more columns]
