# Supplementary material for: A Whole-Genome Sequencing-Based Approach for the Characterization of Klebsiella pneumoniae Co-Producing KPC and OXA-48-like Carbapenemases Circulating in Sardinia, Italy
Source: Microorganisms. 2023 Sep 20;11(9):2354. doi: 10.3390/microorganisms11092354 (PMC10535212; doi:10.3390/microorganisms11092354)
Supplement: Supplementary file 1 [file microorganisms-11-02354-s001.zip › Supplementary_file_S2.xlsx]

## Sheet: Sheet1
sample	plasmid	contig	size	gc	rep_type(s)	rep_type_accession(s)	relaxase_type(s)	relaxase_type_accession(s)	mpf_type	mpf_type_accession(s)	orit_type(s)	orit_accession(s)	predicted_mobility	primary_cluster_plasmid	secondary_cluster_plasmid	predicted_host_range_overall_rank	predicted_host_range_overall_name	observed_host_range_ncbi_rank	observed_host_range_ncbi_name	reported_host_range_lit_rank	reported_host_range_lit_name
A1	CP028804	34	293459	52.0553	IncC,IncFIB	000092__CP025470,000107__CP014778_00094	MOBF,MOBH,MOBH	NC_021231_00058,NC_012885_00072,NC_012690_00071	MPF_F	NC_009140_00071,NC_014170_00023,NC_012885_00083,NC_016974_00085,NC_012885_00091,NC_023291_00077,NC_012885_00088,NC_012885_00167,NC_021654_00016,NC_019389_00080,NC_022609_00081,NC_014312_00128,NC_021502_00131,NC_014312_00116,NC_022609_00068,NC_021654_00004,NC_021502_00150,NC_022609_00070,NC_019165_00034	MOBH	JQ319772	conjugative	AA861	AJ281	phylum	Proteobacteria	class	Gammaproteobacteria	phylum	Proteobacteria
A1	CP028181	11	97192	53.5558	-	-	-	-	MPF_F	NC_019389_00068	-	-	non-mobilizable	AA275	-	genus	Klebsiella	genus	Klebsiella	-	-
A1	CP012995	3	46288	45.9017	IncX3	000221__NC_025130_00012	MOBP	NC_020552_00059	MPF_T	NC_023277_00163,NC_019157_00029,NC_019157_00030,NC_019083_00030,NC_017624_00009	-	-	conjugative	AA038	AH615	order	Enterobacterales	order	Enterobacterales	family	Enterobacteriaceae
A1	NC_021656	3	35223	55.5887	IncFIB	000097__NC_025166_00051	-	-	-	-	-	-	non-mobilizable	AA019	AH564	order	Enterobacterales	order	Enterobacterales	order	Enterobacterales
A1	KJ187750	1	12658	49.6366	rep_cluster_1195	000483__CP010949_00006	-	-	-	-	-	-	non-mobilizable	AC313	-	class	Gammaproteobacteria	class	Gammaproteobacteria	-	-
A1	HE578058	1	7120	54.8174	-	-	-	-	-	-	-	-	non-mobilizable	AB229	-	order	Enterobacterales	order	Enterobacterales	-	-
A2	CP028804	32	290289	52.0864	IncC,IncFIB	000092__CP025470,000107__CP014778_00094	MOBF,MOBF,MOBH,MOBH	NC_021231_00058,CP035180_00077,NC_012690_00071,NC_012885_00072	MPF_F	NC_023291_00077,NC_012885_00091,NC_016974_00085,NC_012885_00083,NC_014170_00023,NC_009140_00071,NC_012885_00088,NC_012885_00167,NC_021502_00150,NC_022609_00070,NC_014312_00118,NC_014312_00116,NC_022609_00081,NC_014312_00128,NC_021502_00131,NC_021654_00004,NC_019165_00034,NC_019389_00080	MOBH	JQ319772	conjugative	AA861	AJ281	phylum	Proteobacteria	class	Gammaproteobacteria	phylum	Proteobacteria
A2	CP028181	11	96533	53.5133	-	-	-	-	MPF_F	NC_019389_00068	-	-	non-mobilizable	AA275	-	genus	Klebsiella	genus	Klebsiella	-	-
A2	CP035910	3	46875	45.7493	IncX3	000221__NC_025130_00012	MOBP	NC_020552_00059	MPF_T	NC_017624_00009,NC_019083_00030,NC_019157_00030,NC_019157_00029,NC_023277_00163	-	-	conjugative	AA038	AH615	order	Enterobacterales	order	Enterobacterales	family	Enterobacteriaceae
A2	NC_021656	2	27459	56.0581	IncFIB	000097__NC_025166_00051	-	-	-	-	-	-	non-mobilizable	AA019	AH564	order	Enterobacterales	order	Enterobacterales	order	Enterobacterales
A2	KJ187750	1	12658	49.6366	rep_cluster_1195	000483__CP010949_00006	-	-	-	-	-	-	non-mobilizable	AC313	-	class	Gammaproteobacteria	class	Gammaproteobacteria	-	-
A2	HE578058	1	7120	54.8174	-	-	-	-	-	-	-	-	non-mobilizable	AB229	-	order	Enterobacterales	order	Enterobacterales	-	-
A3	CP028804	34	297574	52.1309	IncC,IncFIB,IncFII,rep_cluster_2183	000092__CP025470,000107__CP014778_00094,000129__CP018340,CP033468_00001	MOBF,MOBF,MOBH,MOBH	CP035180_00077,NC_021231_00058,NC_012690_00071,NC_012885_00072	MPF_F	NC_023291_00077,NC_012885_00091,NC_016974_00085,NC_012885_00083,NC_014170_00023,NC_009140_00071,NC_012885_00088,NC_012885_00167,NC_021502_00150,NC_021654_00016,NC_019389_00080,NC_022609_00081,NC_014312_00128,NC_021502_00131,NC_022609_00068,NC_014312_00116,NC_021654_00004,NC_019165_00034,NC_022609_00070,NC_014312_00118	MOBH	JQ319772	conjugative	AA861	AJ281	phylum	Proteobacteria	class	Gammaproteobacteria	phylum	Proteobacteria
A3	CP028181	11	92356	53.3447	-	-	-	-	MPF_F	NC_019389_00068	-	-	non-mobilizable	AA275	-	genus	Klebsiella	genus	Klebsiella	-	-
A3	CP012563	4	51691	48.2096	IncX3	000221__NC_025130_00012	MOBP	NC_020552_00059	MPF_T	NC_023277_00163,NC_019157_00029,NC_019157_00030,NC_019083_00030,NC_017624_00009	-	-	conjugative	AA038	AH615	order	Enterobacterales	order	Enterobacterales	family	Enterobacteriaceae
A3	NC_021656	2	20787	53.1438	IncFIB	000097__NC_025166_00051	-	-	-	-	-	-	non-mobilizable	AA019	-	order	Enterobacterales	order	Enterobacterales	order	Enterobacterales
A3	NC_019110	1	12658	49.6287	rep_cluster_1195	000483__CP010949_00006	-	-	-	-	-	-	non-mobilizable	AC313	-	class	Gammaproteobacteria	class	Gammaproteobacteria	-	-
A3	HE578058	1	7120	54.8174	-	-	-	-	-	-	-	-	non-mobilizable	AB229	-	order	Enterobacterales	order	Enterobacterales	-	-
A4	CP028804	30	277435	52.0706	IncC,IncFIB,IncFII,rep_cluster_2183	000092__CP025470,000107__CP014778_00094,000132__HG969996,CP017721_00179	MOBH,MOBH	NC_012690_00071,NC_012885_00072	MPF_F	NC_023291_00077,NC_012885_00091,NC_016974_00085,NC_012885_00083,NC_014170_00023,NC_009140_00071,NC_012885_00088,NC_012885_00167,NC_021654_00004,NC_021502_00131,NC_021654_00016,NC_019389_00080	MOBH	JQ319772	conjugative	AA861	AJ281	phylum	Proteobacteria	class	Gammaproteobacteria	phylum	Proteobacteria
A4	CP028181	9	105256	53.1542	IncFII,rep_cluster_2183	000129__CP018340,CP033468_00001	-	-	MPF_F	NC_014312_00116,NC_022609_00068,NC_019389_00068,NC_014312_00128	-	-	non-mobilizable	AA275	-	genus	Klebsiella	genus	Klebsiella	-	-
A4	CP012995	5	53734	48.3139	IncX3	000221__NC_025130_00012	MOBP	NC_020552_00059	MPF_T	NC_023277_00163,NC_019157_00029,NC_019157_00030,NC_019083_00030,NC_017624_00009	-	-	conjugative	AA038	AH615	order	Enterobacterales	order	Enterobacterales	family	Enterobacteriaceae
A4	NC_021656	3	28551	53.3572	IncFIB	000097__NC_025166_00051	-	-	-	-	-	-	non-mobilizable	AA019	AH564	order	Enterobacterales	order	Enterobacterales	order	Enterobacterales
A4	KJ187750	1	12658	49.6366	rep_cluster_1195	000483__CP010949_00006	-	-	-	-	-	-	non-mobilizable	AC313	-	class	Gammaproteobacteria	class	Gammaproteobacteria	-	-
A4	HE578058	1	7120	54.8174	-	-	-	-	-	-	-	-	non-mobilizable	AB229	-	order	Enterobacterales	order	Enterobacterales	-	-
A5	CP028804	33	284731	51.9975	IncC,IncFIB,IncFII,rep_cluster_2183	000092__CP025470,000107__CP014778_00094,000132__HG969996,CP017721_00179	MOBF,MOBF,MOBH,MOBH	CP035180_00077,MF156708_00148,NC_012690_00071,NC_012885_00072	MPF_F	NC_023291_00077,NC_012885_00091,NC_016974_00085,NC_012885_00083,NC_014170_00023,NC_009140_00071,NC_012885_00088,NC_012885_00167,NC_014312_00116,NC_021654_00004,NC_022609_00081,NC_014312_00128,NC_019389_00080,NC_022609_00068	MOBH	JQ319772	conjugative	AA861	AJ281	phylum	Proteobacteria	class	Gammaproteobacteria	phylum	Proteobacteria
A5	CP028181	9	99713	53.6349	IncFII,rep_cluster_2183	000129__CP018340,CP033468_00001	-	-	MPF_F	NC_019389_00068	-	-	non-mobilizable	AA275	-	genus	Klebsiella	genus	Klebsiella	-	-
A5	CP012563	6	52707	48.282	IncX3	000221__NC_025130_00012	MOBP	NC_020552_00059	MPF_T	NC_023277_00163,NC_019157_00029,NC_019157_00030,NC_019083_00030,NC_017624_00009	-	-	conjugative	AA038	AH615	order	Enterobacterales	order	Enterobacterales	family	Enterobacteriaceae
A5	NC_021656	3	28551	53.3572	IncFIB	000097__NC_025166_00051	-	-	-	-	-	-	non-mobilizable	AA019	AH564	order	Enterobacterales	order	Enterobacterales	order	Enterobacterales
A5	KJ187750	1	12658	49.6366	rep_cluster_1195	000483__CP010949_00006	-	-	-	-	-	-	non-mobilizable	AC313	-	class	Gammaproteobacteria	class	Gammaproteobacteria	-	-
A5	HE578058	1	7120	54.8174	-	-	-	-	-	-	-	-	non-mobilizable	AB229	-	order	Enterobacterales	order	Enterobacterales	-	-
A6	CP028804	36	283671	52.2426	IncC,IncFIB	000092__CP025470,000107__CP014778_00094	MOBF,MOBF,MOBH	CP035180_00077,MF156708_00148,NC_012885_00072	MPF_F	NC_009140_00071,NC_012885_00091,NC_023291_00077,NC_012885_00088,NC_012885_00167,NC_014312_00116,NC_021654_00004,NC_021502_00150,NC_014312_00128,NC_021502_00131,NC_019389_00080,NC_021654_00016,NC_022609_00070,NC_022609_00068	MOBH	JQ319772	conjugative	AA861	AJ281	phylum	Proteobacteria	class	Gammaproteobacteria	phylum	Proteobacteria
A6	CP028181	11	93853	53.3483	IncFII	000129__CP018340	-	-	MPF_F	NC_019389_00068	-	-	non-mobilizable	AA275	-	order	Enterobacterales	order	Enterobacterales	family	Enterobacteriaceae
A6	CP012995	4	48193	45.9341	IncX3	000221__NC_025130_00012	MOBP	NC_020552_00059	MPF_T	NC_023277_00163,NC_019157_00029,NC_019157_00030,NC_019083_00030,NC_017624_00009	-	-	conjugative	AA038	AH615	order	Enterobacterales	order	Enterobacterales	family	Enterobacteriaceae
A6	NC_021656	2	27459	56.0581	IncFIB	000097__NC_025166_00051	-	-	-	-	-	-	non-mobilizable	AA019	AH564	order	Enterobacterales	order	Enterobacterales	order	Enterobacterales
A6	NC_019110	1	12658	49.6287	rep_cluster_1195	000483__CP010949_00006	-	-	-	-	-	-	non-mobilizable	AC313	-	class	Gammaproteobacteria	class	Gammaproteobacteria	-	-
A6	HE578058	1	7120	54.8174	-	-	-	-	-	-	-	-	non-mobilizable	AB229	-	order	Enterobacterales	order	Enterobacterales	-	-
A7	CP028804	32	292845	51.8216	IncC,IncFIB,IncFII	000092__CP025470,000107__CP014778_00094,000132__HG969996	MOBH,MOBH	NC_012690_00071,NC_012885_00072	MPF_F	NC_023291_00077,NC_012885_00091,NC_016974_00085,NC_012885_00083,NC_014170_00023,NC_009140_00071,NC_012885_00088,NC_012885_00167,NC_019389_00068,NC_023332_00154,NC_014312_00118,NC_014312_00116,NC_014312_00118,NC_023332_00154,NC_021654_00004,NC_019389_00080	MOBH	JQ319772	conjugative	AA861	AJ281	phylum	Proteobacteria	class	Gammaproteobacteria	phylum	Proteobacteria
A7	CP028181	9	90813	54.1552	-	-	-	-	MPF_F	NC_014312_00128	-	-	non-mobilizable	AA275	-	genus	Klebsiella	genus	Klebsiella	-	-
A7	CP012995	6	53860	48.2492	IncX3	000221__NC_025130_00012	MOBP	NC_020552_00059	MPF_T	NC_017624_00009,NC_019083_00030,NC_019157_00030,NC_019157_00029,NC_023277_00163	-	-	conjugative	AA038	AH615	order	Enterobacterales	order	Enterobacterales	family	Enterobacteriaceae
A7	NC_021656	4	31939	54.3505	IncFIB	000097__NC_025166_00051	-	-	-	-	-	-	non-mobilizable	AA019	AH564	order	Enterobacterales	order	Enterobacterales	order	Enterobacterales
A7	KJ187750	1	12657	49.6405	rep_cluster_1195	000483__CP010949_00006	-	-	-	-	-	-	non-mobilizable	AC313	-	class	Gammaproteobacteria	class	Gammaproteobacteria	-	-
A7	HE578058	1	7120	54.8174	-	-	-	-	-	-	-	-	non-mobilizable	AB229	-	order	Enterobacterales	order	Enterobacterales	-	-
A8	CP028804	33	294500	52.0312	IncC,IncFIB	000092__CP025470,000107__CP014778_00094	MOBF,MOBF,MOBH,MOBH	MF156708_00148,CP035180_00077,NC_012690_00071,NC_012885_00072	MPF_F	NC_023291_00077,NC_012885_00091,NC_016974_00085,NC_012885_00083,NC_014170_00023,NC_009140_00071,NC_012885_00088,NC_012885_00167,NC_022609_00068,NC_014312_00116,NC_021502_00150,NC_022609_00081,NC_019389_00080,NC_021654_00016,NC_021654_00004,NC_021502_00131,NC_019165_00034,NC_022609_00070	MOBH	JQ319772	conjugative	AA861	AJ281	phylum	Proteobacteria	class	Gammaproteobacteria	phylum	Proteobacteria
A8	CP028181	10	95856	53.5877	-	-	-	-	MPF_F	NC_019389_00068	-	-	non-mobilizable	AA275	-	genus	Klebsiella	genus	Klebsiella	-	-
A8	CP012995	3	46290	45.8998	IncX3	000221__NC_025130_00012	MOBP	NC_020552_00059	MPF_T	NC_023277_00163,NC_019157_00029,NC_019157_00030,NC_019083_00030,NC_017624_00009	-	-	conjugative	AA038	AH615	order	Enterobacterales	order	Enterobacterales	family	Enterobacteriaceae
A8	NC_021656	3	35223	55.5858	IncFIB	000097__NC_025166_00051	-	-	-	-	-	-	non-mobilizable	AA019	AH564	order	Enterobacterales	order	Enterobacterales	order	Enterobacterales
A8	KJ187750	1	12658	49.6366	rep_cluster_1195	000483__CP010949_00006	-	-	-	-	-	-	non-mobilizable	AC313	-	class	Gammaproteobacteria	class	Gammaproteobacteria	-	-
A8	HE578058	1	7120	54.8174	-	-	-	-	-	-	-	-	non-mobilizable	AB229	-	order	Enterobacterales	order	Enterobacterales	-	-
A9	CP028804	27	311510	52.1306	IncC,IncFIB,IncFII,rep_cluster_2183	000092__CP025470,000107__CP014778_00094,000132__HG969996,CP017721_00179	MOBF,MOBF,MOBH,MOBH	NC_021231_00058,CP035180_00077,NC_012690_00071,NC_012885_00072	MPF_F	NC_023291_00077,NC_012885_00091,NC_016974_00085,NC_012885_00083,NC_014170_00023,NC_009140_00071,NC_012885_00088,NC_012885_00167,NC_022609_00081,NC_014312_00128,NC_019389_00068,NC_023332_00154,NC_014312_00118,NC_014312_00116,NC_021502_00131,NC_021502_00150,NC_014312_00118,NC_023332_00154,NC_021654_00004,NC_021654_00016	MOBH	JQ319772	conjugative	AA861	AJ281	phylum	Proteobacteria	class	Gammaproteobacteria	phylum	Proteobacteria
A9	CP028181	5	92050	54.4096	IncFII,rep_cluster_2183	000129__CP018340,CP033468_00001	MOBF,MOBF	NC_021231_00058,CP035180_00077	MPF_F	NC_023905_00125,NC_021502_00150	-	-	conjugative	AA275	-	genus	Klebsiella	genus	Klebsiella	-	-
A9	CP012995	6	49757	48.2827	IncX3	000221__NC_025130_00012	MOBP	NC_020552_00059	MPF_T	NC_023277_00163,NC_019157_00029,NC_019157_00030,NC_019083_00030,NC_017624_00009	-	-	conjugative	AA038	AH615	order	Enterobacterales	order	Enterobacterales	family	Enterobacteriaceae
A9	NC_021656	3	28551	53.3572	IncFIB	000097__NC_025166_00051	-	-	-	-	-	-	non-mobilizable	AA019	AH564	order	Enterobacterales	order	Enterobacterales	order	Enterobacterales
A9	KJ187750	1	12658	49.6366	rep_cluster_1195	000483__CP010949_00006	-	-	-	-	-	-	non-mobilizable	AC313	-	class	Gammaproteobacteria	class	Gammaproteobacteria	-	-
A9	HE578058	1	7120	54.8174	-	-	-	-	-	-	-	-	non-mobilizable	AB229	-	order	Enterobacterales	order	Enterobacterales	-	-
A10	CP028550	1	107949	49.4428	IncFIB	000100__NZ_CP016161_00012	-	-	-	-	-	-	non-mobilizable	AC125	AL190	order	Enterobacterales	order	Enterobacterales	order	Enterobacterales
A10	CP028804	30	311425	52.025	IncC,IncFIB,IncFII,rep_cluster_2183	000092__CP025470,000107__CP014778_00094,000132__HG969996,CP017721_00179	MOBF,MOBF,MOBH,MOBH	CP035180_00077,NC_021231_00058,NC_012690_00071,NC_012885_00072	MPF_F	NC_023291_00077,NC_012885_00091,NC_016974_00085,NC_012885_00083,NC_014170_00023,NC_009140_00071,NC_012885_00088,NC_012885_00167,NC_014312_00116,NC_014312_00118,NC_023332_00154,NC_019389_00068,NC_023905_00125,NC_014312_00118,NC_023332_00154,NC_021654_00004,NC_022609_00081,NC_014312_00128,NC_019389_00080	MOBH	JQ319772	conjugative	AA861	AJ281	phylum	Proteobacteria	class	Gammaproteobacteria	phylum	Proteobacteria
A10	CP028181	5	87476	54.7373	IncFII,rep_cluster_2183	000129__CP018340,CP033468_00001	MOBF,MOBF	CP035180_00077,NC_021231_00058	-	-	-	-	mobilizable	AA275	-	genus	Klebsiella	genus	Klebsiella	-	-
A10	CP035910	4	49126	48.229	IncX3	000221__NC_025130_00012	MOBP	NC_020552_00059	MPF_T	NC_023277_00163,NC_019157_00029,NC_019157_00030,NC_019083_00030,NC_017624_00009	-	-	conjugative	AA038	AH615	order	Enterobacterales	order	Enterobacterales	family	Enterobacteriaceae
A10	NC_021656	2	20787	53.1438	IncFIB	000097__NC_025166_00051	-	-	-	-	-	-	non-mobilizable	AA019	-	order	Enterobacterales	order	Enterobacterales	order	Enterobacterales
A10	NC_019110	1	12658	49.6287	rep_cluster_1195	000483__CP010949_00006	-	-	-	-	-	-	non-mobilizable	AC313	-	class	Gammaproteobacteria	class	Gammaproteobacteria	-	-
A10	HE578058	1	7120	54.8174	-	-	-	-	-	-	-	-	non-mobilizable	AB229	-	order	Enterobacterales	order	Enterobacterales	-	-
A11	CP028804	28	310379	51.9207	IncC,IncFIB,IncFII,rep_cluster_2183	000092__CP025470,000107__CP014778_00094,000132__HG969996,CP017721_00179	MOBH,MOBH	NC_012690_00071,NC_012885_00072	MPF_F	NC_023291_00077,NC_012885_00091,NC_016974_00085,NC_012885_00083,NC_014170_00023,NC_009140_00071,NC_012885_00088,NC_012885_00167,NC_019389_00068,NC_023332_00154,NC_014312_00118,NC_014312_00116,NC_014312_00118,NC_023332_00154,NC_021654_00004,NC_023905_00125,NC_021502_00150,NC_021654_00016,NC_019389_00080,NC_021502_00150,NC_014312_00128	MOBH	JQ319772	conjugative	AA861	AJ281	phylum	Proteobacteria	class	Gammaproteobacteria	phylum	Proteobacteria
A11	CP028181	6	94245	54.7477	IncFII,rep_cluster_2183	000129__CP018340,CP033468_00001	MOBF	NC_021231_00058	-	-	-	-	mobilizable	AA275	-	order	Enterobacterales	order	Enterobacterales	-	-
A11	CP012563	7	48768	48.093	IncX3	000221__NC_025130_00012	MOBP	NC_020552_00059	MPF_T	NC_023277_00163,NC_019157_00029,NC_019157_00030,NC_019083_00030,NC_017624_00009	-	-	conjugative	AA038	AH615	order	Enterobacterales	order	Enterobacterales	family	Enterobacteriaceae
A11	NC_021656	3	28551	53.3572	IncFIB	000097__NC_025166_00051	-	-	-	-	-	-	non-mobilizable	AA019	AH564	order	Enterobacterales	order	Enterobacterales	order	Enterobacterales
A11	KJ187750	1	12657	49.6405	rep_cluster_1195	000483__CP010949_00006	-	-	-	-	-	-	non-mobilizable	AC313	-	class	Gammaproteobacteria	class	Gammaproteobacteria	-	-
A11	HE578058	1	7120	54.8174	-	-	-	-	-	-	-	-	non-mobilizable	AB229	-	order	Enterobacterales	order	Enterobacterales	-	-
A12	CP028550	1	107869	49.4396	IncFIB	000100__NZ_CP016161_00012	-	-	-	-	-	-	non-mobilizable	AC125	AL190	order	Enterobacterales	order	Enterobacterales	order	Enterobacterales
A12	CP028804	32	279353	52.1727	IncC,IncFIB	000092__CP025470,000107__CP014778_00094	MOBH,MOBH	NC_012885_00072,NC_012690_00071	MPF_F	NC_009140_00071,NC_014170_00023,NC_012885_00083,NC_016974_00085,NC_012885_00091,NC_023291_00077,NC_012885_00088,NC_012885_00167,NC_014312_00118,NC_023332_00154,NC_021654_00004	MOBH	JQ319772	conjugative	AA861	AJ281	phylum	Proteobacteria	class	Gammaproteobacteria	phylum	Proteobacteria
A12	CP028181	11	102097	52.8654	-	-	-	-	MPF_F	NC_014312_00116,NC_014312_00118,NC_023332_00154,NC_019389_00068	-	-	non-mobilizable	AA275	-	genus	Klebsiella	genus	Klebsiella	-	-
A12	CP032190	5	46123	45.7234	IncX3	000221__NC_025130_00012	MOBP	NC_020552_00059	MPF_T	NC_017624_00009,NC_019083_00030,NC_019157_00030,NC_019157_00029,NC_023277_00163	-	-	conjugative	AA038	AH615	order	Enterobacterales	order	Enterobacterales	family	Enterobacteriaceae
A12	NC_021656	3	35223	55.5858	IncFIB	000097__NC_025166_00051	-	-	-	-	-	-	non-mobilizable	AA019	AH564	order	Enterobacterales	order	Enterobacterales	order	Enterobacterales
A12	KJ187750	1	12658	49.6366	rep_cluster_1195	000483__CP010949_00006	-	-	-	-	-	-	non-mobilizable	AC313	-	class	Gammaproteobacteria	class	Gammaproteobacteria	-	-
A12	HE578058	1	7120	54.8174	-	-	-	-	-	-	-	-	non-mobilizable	AB229	-	order	Enterobacterales	order	Enterobacterales	-	-
A13	CP028804	23	301002	52.0016	IncC,IncFIB,IncFII,rep_cluster_2183	000092__CP025470,000107__CP014778_00094,000132__HG969996,CP017721_00179	MOBF,MOBF,MOBH,MOBH	NC_021231_00058,CP035180_00077,NC_012885_00072,NC_012690_00071	MPF_F	NC_009140_00071,NC_014170_00023,NC_012885_00083,NC_016974_00085,NC_012885_00091,NC_023291_00077,NC_012885_00088,NC_012885_00167,NC_021502_00150,NC_014312_00128,NC_019389_00068,NC_023332_00154,NC_014312_00118,NC_014312_00116,NC_021502_00131,NC_021654_00016,NC_019389_00080,NC_022609_00081,NC_014312_00128,NC_021654_00004,NC_021502_00131	MOBH	JQ319772	conjugative	AA861	AJ281	phylum	Proteobacteria	class	Gammaproteobacteria	phylum	Proteobacteria
A13	CP028181	6	109711	54.2425	IncFII,rep_cluster_2183	000129__CP018340,CP033468_00001	MOBF,MOBF	NC_021231_00058,CP035180_00077	MPF_F	NC_023905_00125,NC_021502_00150	-	-	conjugative	AA275	-	genus	Klebsiella	genus	Klebsiella	-	-
A13	CP012995	7	49576	48.1422	IncX3	000221__NC_025130_00012	MOBP	NC_020552_00059	MPF_T	NC_023277_00163,NC_019157_00029,NC_019157_00030,NC_019083_00030,NC_017624_00009	-	-	conjugative	AA038	AH615	order	Enterobacterales	order	Enterobacterales	family	Enterobacteriaceae
A13	NC_021656	3	28551	53.3572	IncFIB	000097__NC_025166_00051	-	-	-	-	-	-	non-mobilizable	AA019	AH564	order	Enterobacterales	order	Enterobacterales	order	Enterobacterales
A13	KJ187750	1	12658	49.6366	rep_cluster_1195	000483__CP010949_00006	-	-	-	-	-	-	non-mobilizable	AC313	-	class	Gammaproteobacteria	class	Gammaproteobacteria	-	-
A13	HE578058	1	7120	54.8174	-	-	-	-	-	-	-	-	non-mobilizable	AB229	-	order	Enterobacterales	order	Enterobacterales	-	-
A14	CP028804	24	300215	52.0564	IncC,IncFIB,IncFII,rep_cluster_2183	000092__CP025470,000107__CP014778_00094,000132__HG969996,CP017721_00179	MOBF,MOBF,MOBH,MOBH	NC_021231_00058,CP035180_00077,NC_012885_00072,NC_012690_00071	MPF_F	NC_009140_00071,NC_014170_00023,NC_012885_00083,NC_016974_00085,NC_012885_00091,NC_023291_00077,NC_012885_00088,NC_012885_00167,NC_021502_00150,NC_014312_00128,NC_019389_00068,NC_023332_00154,NC_014312_00118,NC_014312_00116,NC_021502_00131,NC_014312_00118,NC_023332_00154,NC_021654_00004,NC_014312_00128,NC_022609_00081,NC_019389_00080,NC_021654_00016,NC_021502_00131	MOBH	JQ319772	conjugative	AA861	AJ281	phylum	Proteobacteria	class	Gammaproteobacteria	phylum	Proteobacteria
A14	CP028181	6	105895	54.3699	IncFII,rep_cluster_2183	000129__CP018340,CP033468_00001	MOBF,MOBF	CP035180_00077,NC_021231_00058	MPF_F	NC_023905_00125,NC_021502_00150	-	-	conjugative	AA275	AI074	genus	Klebsiella	genus	Klebsiella	-	-
A14	CP012995	8	67851	48.5137	IncX3,rep_cluster_1195	000221__NC_025130_00012,000483__CP010949_00006	MOBP	NC_020552_00059	MPF_T	NC_017624_00009,NC_019083_00030,NC_019157_00030,NC_019157_00029,NC_023277_00163	-	-	conjugative	AA038	AH615	class	Gammaproteobacteria	class	Gammaproteobacteria	family	Enterobacteriaceae
A14	NC_021656	3	28547	53.3576	IncFIB	000097__NC_025166_00051	-	-	-	-	-	-	non-mobilizable	AA019	AH564	order	Enterobacterales	order	Enterobacterales	order	Enterobacterales
A14	HE578058	1	7120	54.8174	-	-	-	-	-	-	-	-	non-mobilizable	AB229	-	order	Enterobacterales	order	Enterobacterales	-	-
A15	CP028804	24	313941	52.1458	IncC,IncFIB,IncFII,rep_cluster_2183	000092__CP025470,000107__CP014778_00094,000132__HG969996,CP017721_00179	MOBF,MOBF,MOBH,MOBH	CP035180_00077,NC_021231_00058,NC_012690_00071,NC_012885_00072	MPF_F	NC_023291_00077,NC_012885_00091,NC_016974_00085,NC_012885_00083,NC_014170_00023,NC_009140_00071,NC_012885_00088,NC_012885_00167,NC_021654_00016,NC_019389_00080,NC_022609_00081,NC_014312_00128,NC_019389_00068,NC_023332_00154,NC_014312_00118,NC_014312_00116,NC_021502_00131,NC_021502_00150,NC_014312_00118,NC_023332_00154,NC_021654_00004	MOBH	JQ319772	conjugative	AA861	AJ281	phylum	Proteobacteria	class	Gammaproteobacteria	phylum	Proteobacteria
A15	CP028181	4	92897	54.2924	IncFII,rep_cluster_2183	000129__CP018340,CP033468_00001	MOBF,MOBF	NC_021231_00058,CP035180_00077	MPF_F	NC_023905_00125,NC_021502_00150	-	-	conjugative	AA275	AI074	genus	Klebsiella	genus	Klebsiella	-	-
A15	CP012995	5	51635	48.4129	IncX3	000221__NC_025130_00012	MOBP	NC_020552_00059	MPF_T	NC_023277_00163,NC_019157_00029,NC_019157_00030,NC_019083_00030,NC_017624_00009	-	-	conjugative	AA038	AH615	order	Enterobacterales	order	Enterobacterales	family	Enterobacteriaceae
A15	NC_021656	3	28551	53.3572	IncFIB	000097__NC_025166_00051	-	-	-	-	-	-	non-mobilizable	AA019	AH564	order	Enterobacterales	order	Enterobacterales	order	Enterobacterales
A15	NC_019110	1	12658	49.6287	rep_cluster_1195	000483__CP010949_00006	-	-	-	-	-	-	non-mobilizable	AC313	-	class	Gammaproteobacteria	class	Gammaproteobacteria	-	-
A15	HE578058	1	7120	54.8174	-	-	-	-	-	-	-	-	non-mobilizable	AB229	-	order	Enterobacterales	order	Enterobacterales	-	-
A16	CP028804	23	300090	52.0664	IncC,IncFIB,IncFII,rep_cluster_2183	000092__CP025470,000107__CP014778_00094,000132__HG969996,CP017721_00179	MOBF,MOBF,MOBH,MOBH	NC_021231_00058,CP035180_00077,NC_012690_00071,NC_012885_00072	MPF_F	NC_023291_00077,NC_012885_00091,NC_016974_00085,NC_012885_00083,NC_014170_00023,NC_009140_00071,NC_012885_00088,NC_012885_00167,NC_021502_00150,NC_021654_00016,NC_019389_00080,NC_022609_00081,NC_014312_00128,NC_021654_00004,NC_023332_00154,NC_014312_00118,NC_021502_00131,NC_014312_00116,NC_014312_00118,NC_023332_00154,NC_019389_00068,NC_014312_00128,NC_021502_00131	MOBH	JQ319772	conjugative	AA861	AJ281	phylum	Proteobacteria	class	Gammaproteobacteria	phylum	Proteobacteria
A16	CP028181	7	109074	54.2054	IncFII,rep_cluster_2183	000129__CP018340,CP033468_00001	MOBF,MOBF	CP035180_00077,NC_021231_00058	MPF_F	NC_023905_00125,NC_021502_00150	-	-	conjugative	AA275	AI074	genus	Klebsiella	genus	Klebsiella	-	-
A16	CP012563	7	51308	48.3921	IncX3	000221__NC_025130_00012	MOBP	NC_020552_00059	MPF_T	NC_017624_00009,NC_019083_00030,NC_019157_00030,NC_019157_00029,NC_023277_00163	-	-	conjugative	AA038	AH615	order	Enterobacterales	order	Enterobacterales	family	Enterobacteriaceae
A16	NC_021656	3	28551	53.3572	IncFIB	000097__NC_025166_00051	-	-	-	-	-	-	non-mobilizable	AA019	AH564	order	Enterobacterales	order	Enterobacterales	order	Enterobacterales
A16	KJ187750	1	12657	49.6405	rep_cluster_1195	000483__CP010949_00006	-	-	-	-	-	-	non-mobilizable	AC313	-	class	Gammaproteobacteria	class	Gammaproteobacteria	-	-
A16	HE578058	1	7120	54.8174	-	-	-	-	-	-	-	-	non-mobilizable	AB229	-	order	Enterobacterales	order	Enterobacterales	-	-
A17	CP028804	27	300152	51.8167	IncC,IncFIB,IncFII,rep_cluster_2183	000092__CP025470,000107__CP014778_00094,000132__HG969996,CP017721_00179	MOBF,MOBH,MOBH	NC_021231_00058,NC_012690_00071,NC_012885_00072	MPF_F	NC_023291_00077,NC_012885_00091,NC_016974_00085,NC_012885_00083,NC_014170_00023,NC_009140_00071,NC_012885_00088,NC_012885_00167,NC_019389_00068,NC_023332_00154,NC_014312_00118,NC_014312_00116,NC_021654_00004,NC_021654_00016,NC_019389_00080,NC_022609_00081,NC_019165_00034	MOBH	JQ319772	conjugative	AA861	AJ281	phylum	Proteobacteria	class	Gammaproteobacteria	phylum	Proteobacteria
A17	CP028181	9	94629	54.6217	-	-	-	-	-	-	-	-	non-mobilizable	AA275	-	genus	Klebsiella	genus	Klebsiella	-	-
A17	CP012563	6	51425	48.1964	IncX3	000221__NC_025130_00012	MOBP	NC_020552_00059	MPF_T	NC_017624_00009,NC_019083_00030,NC_019157_00030,NC_019157_00029,NC_023277_00163	-	-	conjugative	AA038	AH615	order	Enterobacterales	order	Enterobacterales	family	Enterobacteriaceae
A17	NC_021656	3	28551	53.3572	IncFIB	000097__NC_025166_00051	-	-	-	-	-	-	non-mobilizable	AA019	AH564	order	Enterobacterales	order	Enterobacterales	order	Enterobacterales
A17	NC_019110	1	12657	49.6326	rep_cluster_1195	000483__CP010949_00006	-	-	-	-	-	-	non-mobilizable	AC313	-	class	Gammaproteobacteria	class	Gammaproteobacteria	-	-
A17	HE578058	1	7120	54.8174	-	-	-	-	-	-	-	-	non-mobilizable	AB229	-	order	Enterobacterales	order	Enterobacterales	-	-
